# Supplementary material for: Genome-wide transcriptome analysis reveals the diversity and function of long non-coding RNAs in dinoflagellates
Source: NAR Genom Bioinform. 2024 Feb 10;6(1):lqae016. doi: 10.1093/nargab/lqae016 (PMC10858649; doi:10.1093/nargab/lqae016)
Supplement: lqae016_Supplemental_Files [file lqae016_supplemental_files.zip]

Archive with 2 entries (2 files):
- Chen_SupplementaryFigures_S1-S4_R1.pdf
- Chen_SupplementaryTables.xlsx
